# Supplementary material for: (Z)-N′-(4-Hydr­oxy-4-methyl­pentan-2-yl­idene)-2-(8-quinol­yloxy)acetohydrazide
Source: Acta Crystallogr Sect E Struct Rep Online. 2009 Jul 4;65(Pt 8):o1744. doi: 10.1107/S1600536809024957 (PMC2977343; doi:10.1107/S1600536809024957)
Supplement: Supplementary file 2 [file e-65-o1744-Isup2.hkl]

# 
# h,k,l, Fc-squared, Fo-squared, sigma(Fo-squared) and status flag 
# 
data_I
_shelx_title ' 1 in P2(1)2(1)2(1)' 
_shelx_refln_list_code          4 
_shelx_F_calc_maximum      122.91 
_exptl_crystal_F_000       672.00 
_reflns_d_resolution_high  0.8404 
 
loop_ 
 _symmetry_equiv_pos_as_xyz 
 'x, y, z' 
 '-x+1/2, -y, z+1/2' 
 '-x, y+1/2, -z+1/2' 
 'x+1/2, -y+1/2, -z' 
 
_cell_length_a     9.3297 
_cell_length_b    10.1621 
_cell_length_c    18.2127 
_cell_angle_alpha  90.000 
_cell_angle_beta   90.000 
_cell_angle_gamma  90.000 
 
_shelx_F_squared_multiplier     1.000 
 
loop_ 
 _refln_index_h 
 _refln_index_k 
 _refln_index_l 
 _refln_F_squared_calc 
 _refln_F_squared_meas 
 _refln_F_squared_sigma 
 _refln_observed_status 
   2   0   0     2446.13     2377.11     56.13 o 
   4   0   0      649.08      781.35     13.69 o 
   6   0   0      542.80      595.44     10.84 o 
   8   0   0      115.70       96.64      4.18 o 
  10   0   0      126.93      138.58      5.78 o 
   1   1   0     1300.29     1238.39     20.82 o 
   2   1   0       28.70       22.12      0.77 o 
   3   1   0       19.76       22.76      0.87 o 
   4   1   0       40.54       37.51      0.91 o 
   5   1   0       11.94       11.55      0.52 o 
   6   1   0      285.04      299.99      4.91 o 
   7   1   0        4.52        6.53      0.91 o 
   8   1   0        4.46        3.89      1.60 o 
   9   1   0        2.22        1.76      1.11 o 
  10   1   0       27.28       23.47      1.84 o 
  11   1   0        4.14        3.23      2.04 o 
   0   2   0       20.26       26.54      1.14 o 
   1   2   0      176.62      149.07      4.57 o 
   2   2   0      461.37      494.05     12.76 o 
   3   2   0     1570.29     1569.27     19.04 o 
   4   2   0      640.04      588.24      7.58 o 
   5   2   0      133.29      130.44      2.23 o 
   6   2   0      127.64      130.30      2.33 o 
   7   2   0       58.73       54.55      1.64 o 
   8   2   0      163.36      154.70      4.05 o 
   9   2   0        5.67        7.34      2.32 o 
  10   2   0       18.02       14.66      1.57 o 
   1   3   0     1654.63     1668.53     27.82 o 
   2   3   0     1394.36     1379.12     16.81 o 
   3   3   0      677.03      638.29      8.16 o 
   4   3   0       69.38       75.78      1.79 o 
   5   3   0        1.41        1.33      0.85 o 
   6   3   0      296.86      296.38      4.43 o 
   7   3   0       14.91       16.71      0.94 o 
   8   3   0       35.06       30.14      1.58 o 
   9   3   0        2.25        2.51      1.11 o 
  10   3   0        0.17        2.33      1.16 o 
   0   4   0     2373.79     2264.35     53.88 o 
   1   4   0     2176.59     2328.70     27.49 o 
   2   4   0      275.55      215.36      3.16 o 
   3   4   0        3.89        7.40      0.78 o 
   4   4   0      313.50      312.04      4.49 o 
   5   4   0        8.97        9.94      0.68 o 
   6   4   0       45.42       43.72      1.36 o 
   7   4   0       31.82       28.61      1.20 o 
   8   4   0      148.04      148.41      2.93 o 
   9   4   0        3.74        1.96      0.90 o 
  10   4   0        9.70        9.65      1.51 o 
   1   5   0      244.06      239.45      3.43 o 
   2   5   0      549.46      574.29      7.55 o 
   3   5   0      100.83       87.19      1.75 o 
   4   5   0      100.70      116.85      2.22 o 
   5   5   0       15.60       20.60      0.96 o 
   6   5   0      213.52      229.15      3.80 o 
   7   5   0        0.00        0.12      0.62 o 
   8   5   0        9.61        5.70      0.85 o 
   9   5   0       20.07       15.12      1.15 o 
  10   5   0       10.46       10.10      1.56 o 
   0   6   0      158.24      163.58      5.20 o 
   1   6   0      221.58      185.53      5.60 o 
   2   6   0       22.57       23.53      0.93 o 
   3   6   0      298.69      245.78      3.39 o 
   4   6   0       44.46       55.20      1.47 o 
   5   6   0      141.39      149.02      2.81 o 
   6   6   0      158.86      153.77      2.96 o 
   7   6   0       47.59       41.94      1.65 o 
   8   6   0        0.18        0.18      0.73 o 
   9   6   0        0.22       -1.10      0.74 o 
   1   7   0        6.01        5.38      0.54 o 
   2   7   0      259.71      265.45      3.71 o 
   3   7   0      112.92      118.91      3.51 o 
   4   7   0        1.11        1.89      0.58 o 
   5   7   0       26.95       27.06      1.21 o 
   6   7   0        8.66       10.94      1.18 o 
   7   7   0       71.64       75.85      2.13 o 
   8   7   0        0.92        1.93      1.60 o 
   9   7   0        2.28        3.45      1.13 o 
   0   8   0      257.01      270.29      4.82 o 
   1   8   0       52.98       51.49      1.55 o 
   2   8   0       13.91       14.74      0.85 o 
   3   8   0      116.39      123.07      2.68 o 
   4   8   0       65.15       68.92      2.27 o 
   5   8   0       34.22       39.45      1.83 o 
   6   8   0        8.22        5.47      1.07 o 
   7   8   0       18.72       21.20      1.57 o 
   8   8   0        3.80        6.14      1.41 o 
   1   9   0        0.00        1.36      1.48 o 
   2   9   0       41.50       51.60      2.19 o 
   3   9   0       76.70       96.02      2.78 o 
   4   9   0       42.97       47.72      2.04 o 
   5   9   0        7.50       10.68      1.24 o 
   6   9   0        4.22        3.02      1.00 o 
   7   9   0        0.00        0.96      1.78 o 
   0  10   0       59.52       56.54      3.92 o 
   1  10   0       15.97       16.86      1.90 o 
   2  10   0      170.13      180.72      5.31 o 
   3  10   0       90.47       83.72      3.48 o 
   4  10   0       68.36       67.70      3.21 o 
   5  10   0        0.55        1.75      1.00 o 
   6  10   0        6.81        7.28      1.58 o 
   1  11   0       17.90       19.74      2.54 o 
   2  11   0        7.47        7.16      1.75 o 
   3  11   0        0.22       -1.03      2.32 o 
   4  11   0       35.60       37.98      4.06 o 
   0  12   0       13.45       19.01      2.99 o 
   1  12   0        1.71        1.84      1.45 o 
   1   0   1     1119.26     1046.89     17.62 o 
   2   0   1      755.20      800.38     13.78 o 
   3   0   1      105.10      104.17      1.79 o 
   4   0   1      405.46      344.30      4.50 o 
   5   0   1        1.35        0.53      0.34 o 
   6   0   1       30.91       26.49      0.83 o 
   7   0   1        1.49        1.15      0.99 o 
   8   0   1        0.18       -0.21      0.75 o 
   9   0   1        8.55       10.98      1.90 o 
  10   0   1        5.67        5.08      1.27 o 
  11   0   1        0.36        0.10      1.12 o 
   1   1   1     3917.44     3788.65     44.75 o 
   2   1   1     3217.01     3121.05     30.24 o 
   3   1   1      155.27      143.91      3.20 o 
   4   1   1      866.31      924.16     11.47 o 
   5   1   1      283.35      284.27      3.59 o 
   6   1   1       97.23      104.10      1.40 o 
   7   1   1        3.41        5.12      0.46 o 
   8   1   1        6.96        6.64      0.76 o 
   9   1   1       48.74       52.39      1.62 o 
  10   1   1       44.59       50.76      1.69 o 
  11   1   1       10.13       10.55      1.10 o 
   0   2   1     1401.55     1483.97     24.98 o 
   1   2   1     4874.78     4847.46     46.89 o 
   2   2   1      186.86      156.75      1.82 o 
   3   2   1      920.87      954.86     11.86 o 
   4   2   1     1359.86     1381.48     11.98 o 
   5   2   1      136.73      153.84      1.78 o 
   6   2   1      137.77      134.22      1.79 o 
   7   2   1        8.09        7.48      0.54 o 
   8   2   1      243.96      247.89      4.09 o 
   9   2   1       19.73       23.15      2.17 o 
  10   2   1       18.26       17.88      1.21 o 
   0   3   1     1650.98     1488.91     20.76 o 
   1   3   1     1035.13     1004.28     10.01 o 
   2   3   1       77.54       72.93      1.07 o 
   3   3   1      377.27      399.93      5.24 o 
   4   3   1      445.18      476.08      4.49 o 
   5   3   1       50.39       58.28      1.34 o 
   6   3   1       73.02       71.73      1.44 o 
   7   3   1      189.69      174.55      2.17 o 
   8   3   1       59.47       60.84      1.54 o 
   9   3   1      183.59      188.27      3.54 o 
  10   3   1       27.91       27.15      1.38 o 
   0   4   1      485.77      510.59      7.57 o 
   1   4   1       22.43       22.73      1.07 o 
   2   4   1      217.41      250.51      2.74 o 
   3   4   1      654.87      636.28      6.20 o 
   4   4   1      125.83      117.99      1.50 o 
   5   4   1      197.02      200.01      2.29 o 
   6   4   1       12.17       13.72      0.59 o 
   7   4   1      155.80      149.40      2.00 o 
   8   4   1       22.63       21.93      0.91 o 
   9   4   1       40.36       41.48      1.37 o 
  10   4   1       41.33       45.18      3.57 o 
   0   5   1     1151.72     1252.05     17.82 o 
   1   5   1       36.32       43.39      1.25 o 
   2   5   1      960.22      940.26      8.89 o 
   3   5   1       25.45       31.90      0.65 o 
   4   5   1      128.51      116.81      1.56 o 
   5   5   1        5.93        7.46      0.47 o 
   6   5   1       21.84       21.83      0.96 o 
   7   5   1       41.59       43.20      1.03 o 
   8   5   1       16.25       13.62      0.74 o 
   9   5   1       19.50       19.58      0.93 o 
  10   5   1       36.66       42.27      1.72 o 
   0   6   1      288.83      287.42      4.81 o 
   1   6   1      241.22      252.92      2.81 o 
   2   6   1       32.68       38.26      0.77 o 
   3   6   1       58.98       62.33      0.99 o 
   4   6   1       21.43       20.69      0.67 o 
   5   6   1       27.99       25.24      0.79 o 
   6   6   1       46.87       50.12      1.10 o 
   7   6   1       26.52       27.80      0.93 o 
   8   6   1       67.75       66.99      1.41 o 
   9   6   1        0.76        0.62      0.60 o 
   0   7   1       24.88       26.20      1.57 o 
   1   7   1      260.46      263.22      3.21 o 
   2   7   1       15.01       16.82      0.68 o 
   3   7   1        2.73        5.20      0.46 o 
   4   7   1       97.21      102.29      1.57 o 
   5   7   1       55.83       56.38      1.23 o 
   6   7   1       47.15       45.37      1.20 o 
   7   7   1       52.39       52.08      1.37 o 
   8   7   1        6.77        6.61      0.81 o 
   9   7   1        5.28        5.93      0.94 o 
   0   8   1      108.32      104.63      2.03 o 
   1   8   1      257.13      264.90      2.80 o 
   2   8   1      305.52      304.83      3.01 o 
   3   8   1       83.67       78.08      1.51 o 
   4   8   1       88.99       90.01      1.69 o 
   5   8   1       30.88       33.22      1.31 o 
   6   8   1       48.82       52.52      1.36 o 
   7   8   1       13.04       12.93      1.05 o 
   8   8   1        1.04        0.17      0.93 o 
   0   9   1       99.91       95.46      2.26 o 
   1   9   1      319.91      343.09      4.46 o 
   2   9   1       72.23       76.72      1.46 o 
   3   9   1       68.99       62.77      1.59 o 
   4   9   1       67.35       69.79      1.72 o 
   5   9   1       14.29       17.36      1.01 o 
   6   9   1       14.39       14.95      1.11 o 
   7   9   1        0.81        0.47      1.02 o 
   0  10   1       20.05       18.48      2.08 o 
   1  10   1        3.60        2.48      0.71 o 
   2  10   1       49.50       48.16      1.64 o 
   3  10   1       34.67       32.74      1.42 o 
   4  10   1        7.95        8.56      1.12 o 
   5  10   1       15.05       16.34      1.43 o 
   6  10   1       11.56        9.40      1.22 o 
   0  11   1       94.81       94.18      3.77 o 
   1  11   1        5.03        3.99      1.27 o 
   2  11   1        7.87        8.94      1.22 o 
   3  11   1       31.47       36.60      2.17 o 
   4  11   1        3.32        3.50      1.26 o 
   0  12   1        5.87        5.21      1.64 o 
   1  12   1        7.86        5.82      1.29 o 
   0   0   2     3064.60     2721.07     97.94 o 
   1   0   2     1117.22     1096.34     18.54 o 
   2   0   2      539.87      439.04      6.38 o 
   3   0   2      223.84      247.23      4.10 o 
   4   0   2       55.10       49.78      1.35 o 
   5   0   2     2137.86     2137.24     25.85 o 
   6   0   2        3.90        6.79      0.70 o 
   7   0   2        0.94        2.07      0.73 o 
   8   0   2       16.63       16.85      1.49 o 
   9   0   2      139.37      127.84      3.72 o 
  10   0   2       25.48       28.54      1.94 o 
  11   0   2        9.88        9.41      1.57 o 
   0   1   2     3332.70     3141.79     74.15 o 
   1   1   2    12283.16    11923.71    331.62 o 
   2   1   2     5159.18     4920.92     65.47 o 
   3   1   2      904.56      886.07      8.89 o 
   4   1   2      809.77      815.52      7.20 o 
   5   1   2     1195.57     1227.77     14.69 o 
   6   1   2      476.43      486.66      4.87 o 
   7   1   2       54.88       58.81      1.28 o 
   8   1   2       13.51       14.59      0.93 o 
   9   1   2       21.36       25.07      1.23 o 
  10   1   2        7.30        5.70      0.92 o 
  11   1   2        2.15        3.83      0.95 o 
   0   2   2      304.07      344.68      6.09 o 
   1   2   2    15106.65    14323.75    200.23 o 
   2   2   2      247.46      224.37      3.02 o 
   3   2   2       99.29       93.18      1.85 o 
   4   2   2       44.87       38.84      1.50 o 
   5   2   2       84.14       83.40      1.22 o 
   6   2   2       47.30       51.69      1.07 o 
   7   2   2       72.89       74.32      1.33 o 
   8   2   2      200.44      213.92      3.18 o 
   9   2   2      133.95      135.12      3.52 o 
  10   2   2        0.77        0.88      0.87 o 
   0   3   2     2038.39     1908.58     26.46 o 
   1   3   2     1539.63     1500.24     12.71 o 
   2   3   2     2125.43     2118.34     19.23 o 
   3   3   2      379.14      386.27      3.63 o 
   4   3   2      296.09      329.37      3.22 o 
   5   3   2        0.37        0.95      0.29 o 
   6   3   2      331.48      327.32      3.40 o 
   7   3   2        0.78        0.85      0.43 o 
   8   3   2       94.61       94.50      1.63 o 
   9   3   2       22.45       22.70      1.23 o 
  10   3   2       28.06       31.37      1.47 o 
   0   4   2      201.10      208.86      3.42 o 
   1   4   2     1424.74     1455.06     13.24 o 
   2   4   2      242.60      217.03      2.20 o 
   3   4   2      191.07      239.27      3.00 o 
   4   4   2       37.43       46.85      0.90 o 
   5   4   2       49.51       53.25      1.09 o 
   6   4   2      341.27      319.11      3.39 o 
   7   4   2       22.38       20.49      0.75 o 
   8   4   2       28.54       24.29      0.92 o 
   9   4   2       17.66       16.88      0.93 o 
  10   4   2        4.52        5.51      0.92 o 
   0   5   2       42.25       40.09      1.50 o 
   1   5   2      175.80      184.37      2.10 o 
   2   5   2      339.70      338.51      3.31 o 
   3   5   2       28.70       34.19      0.79 o 
   4   5   2       66.33       71.59      1.32 o 
   5   5   2      162.04      158.88      2.00 o 
   6   5   2       12.31       13.06      0.62 o 
   7   5   2       65.28       60.87      1.23 o 
   8   5   2       10.32       11.49      0.71 o 
   9   5   2       20.03       20.94      0.99 o 
  10   5   2       12.64       14.38      1.52 o 
   0   6   2      433.86      468.44      7.28 o 
   1   6   2       87.31       91.85      1.35 o 
   2   6   2      387.63      380.28      3.75 o 
   3   6   2      130.04      126.74      1.60 o 
   4   6   2       26.89       24.82      0.80 o 
   5   6   2      112.47      110.37      1.64 o 
   6   6   2        1.80        2.00      0.46 o 
   7   6   2       18.24       16.32      0.76 o 
   8   6   2        5.20        5.21      0.74 o 
   9   6   2        4.49        4.13      0.78 o 
   0   7   2        9.53        8.86      0.76 o 
   1   7   2      125.22      131.20      1.79 o 
   2   7   2        6.78        6.88      0.46 o 
   3   7   2       98.92      107.72      1.57 o 
   4   7   2       20.72       21.15      0.95 o 
   5   7   2        3.44        3.91      0.56 o 
   6   7   2       32.32       31.89      1.07 o 
   7   7   2      148.23      153.92      2.64 o 
   8   7   2        3.68        4.06      0.75 o 
   0   8   2      290.57      297.98      5.25 o 
   1   8   2       46.82       49.31      1.20 o 
   2   8   2      156.55      148.22      2.03 o 
   3   8   2       32.50       26.85      1.05 o 
   4   8   2       67.23       61.99      1.39 o 
   5   8   2      100.93       92.61      1.75 o 
   6   8   2       18.54       19.54      1.17 o 
   7   8   2        1.39        1.00      0.65 o 
   8   8   2        7.30        8.57      1.00 o 
   0   9   2       69.48       74.89      2.01 o 
   1   9   2        8.38        6.53      0.84 o 
   2   9   2       12.22       11.96      0.77 o 
   3   9   2      106.01      108.63      2.11 o 
   4   9   2       66.33       61.95      1.75 o 
   5   9   2       16.50       16.08      1.08 o 
   6   9   2        3.40        3.62      0.82 o 
   7   9   2        0.70       -0.40      0.71 o 
   0  10   2        0.98        0.67      0.79 o 
   1  10   2       53.06       58.79      1.48 o 
   2  10   2        1.01       -0.07      0.73 o 
   3  10   2       17.38       17.34      1.32 o 
   4  10   2       48.96       51.22      2.46 o 
   5  10   2       23.14       23.48      1.76 o 
   6  10   2       22.33       22.53      2.79 o 
   0  11   2        1.27        2.70      1.42 o 
   1  11   2       14.81       16.26      1.39 o 
   2  11   2        2.43        0.57      1.06 o 
   3  11   2       25.34       28.29      2.03 o 
   4  11   2        6.75        7.71      1.47 o 
   0  12   2       16.64       16.67      3.09 o 
   1   0   3      685.27      589.41     10.09 o 
   2   0   3      388.35      405.12      5.13 o 
   3   0   3      259.66      222.18      3.81 o 
   4   0   3      361.38      404.05      5.32 o 
   5   0   3       80.84       65.59      1.34 o 
   6   0   3      224.20      251.84      3.63 o 
   7   0   3        0.00        0.08      0.89 o 
   8   0   3       18.36       23.98      2.01 o 
   9   0   3       21.86       27.81      2.52 o 
  10   0   3        1.02        1.32      1.69 o 
   0   1   3      376.92      331.05      4.86 o 
   1   1   3     8820.88     8711.87    134.42 o 
   2   1   3     4758.91     4723.06     42.43 o 
   3   1   3      335.76      297.69      2.99 o 
   4   1   3      172.73      192.56      2.29 o 
   5   1   3      183.60      187.37      2.33 o 
   6   1   3       65.84       57.26      1.70 o 
   7   1   3      160.37      151.83      2.34 o 
   8   1   3      147.55      138.46      3.05 o 
   9   1   3       59.99       59.33      1.74 o 
  10   1   3       21.36       24.53      1.29 o 
   0   2   3      858.78     1033.27     14.59 o 
   1   2   3     4023.15     4055.57     36.60 o 
   2   2   3     1945.09     2049.92     18.61 o 
   3   2   3      164.20      164.83      2.05 o 
   4   2   3      523.66      492.97      4.54 o 
   5   2   3      118.43      140.56      1.73 o 
   6   2   3       44.01       38.29      0.87 o 
   7   2   3       42.43       39.36      1.03 o 
   8   2   3       62.51       70.96      1.61 o 
   9   2   3       88.58       87.35      2.24 o 
  10   2   3        0.97        1.96      0.81 o 
   0   3   3        2.25        3.65      0.34 o 
   1   3   3     1242.22     1305.90     11.11 o 
   2   3   3      738.99      720.16      6.37 o 
   3   3   3      147.71      162.11      2.18 o 
   4   3   3      591.29      682.79      6.19 o 
   5   3   3      151.67      164.90      1.81 o 
   6   3   3       87.39       83.49      2.11 o 
   7   3   3       24.84       29.78      0.90 o 
   8   3   3       12.37       11.30      0.72 o 
   9   3   3       10.92       10.12      1.08 o 
  10   3   3        0.54        0.80      0.84 o 
   0   4   3      343.36      332.46      5.09 o 
   1   4   3      358.27      387.54      4.10 o 
   2   4   3       40.64       45.17      1.31 o 
   3   4   3     2180.85     2143.33     19.58 o 
   4   4   3      428.84      394.30      4.10 o 
   5   4   3       81.77       85.89      1.28 o 
   6   4   3       46.56       51.46      1.69 o 
   7   4   3       44.16       45.77      1.04 o 
   8   4   3        7.81        9.31      0.70 o 
   9   4   3       41.87       42.31      1.31 o 
  10   4   3        5.94        7.50      1.00 o 
   0   5   3      548.56      589.98      8.77 o 
   1   5   3       48.32       43.04      0.79 o 
   2   5   3      291.78      292.44      2.91 o 
   3   5   3       53.23       49.42      0.82 o 
   4   5   3       25.48       27.36      0.73 o 
   5   5   3      328.43      316.82      3.37 o 
   6   5   3       55.83       56.65      1.13 o 
   7   5   3       61.72       54.87      1.17 o 
   8   5   3       24.18       24.75      1.08 o 
   9   5   3        9.55        9.04      0.85 o 
   0   6   3       92.34       98.31      2.12 o 
   1   6   3      965.94      973.83      9.18 o 
   2   6   3       29.56       23.67      0.64 o 
   3   6   3      106.17      110.78      1.59 o 
   4   6   3       28.76       28.91      0.81 o 
   5   6   3      101.59      104.95      1.58 o 
   6   6   3       10.93       10.78      0.69 o 
   7   6   3       19.17       19.08      0.96 o 
   8   6   3       56.68       53.82      1.50 o 
   9   6   3       23.12       21.69      1.13 o 
   0   7   3      121.36      128.30      2.07 o 
   1   7   3       35.91       32.95      0.82 o 
   2   7   3      151.01      156.69      2.10 o 
   3   7   3      189.22      208.17      2.86 o 
   4   7   3      215.58      204.05      2.72 o 
   5   7   3        5.37        5.03      0.58 o 
   6   7   3       79.92       78.78      2.25 o 
   7   7   3        5.54        5.64      0.75 o 
   8   7   3        2.57        3.41      0.81 o 
   0   8   3       26.73       23.58      1.73 o 
   1   8   3      141.34      146.80      2.28 o 
   2   8   3       87.33       90.29      1.71 o 
   3   8   3      141.25      138.85      2.14 o 
   4   8   3       77.59       75.99      1.70 o 
   5   8   3       77.19       76.15      1.75 o 
   6   8   3        6.37        7.06      0.79 o 
   7   8   3       22.26       22.30      1.14 o 
   8   8   3        7.31        7.21      0.90 o 
   0   9   3       20.96       22.68      1.35 o 
   1   9   3      113.20      113.37      2.27 o 
   2   9   3       44.76       45.39      1.34 o 
   3   9   3       22.99       22.15      1.17 o 
   4   9   3       23.91       31.73      1.75 o 
   5   9   3        6.01        5.50      0.87 o 
   6   9   3       10.52       10.79      1.04 o 
   7   9   3        2.11        3.00      0.98 o 
   0  10   3      131.92      141.78      3.01 o 
   1  10   3       31.85       33.11      1.03 o 
   2  10   3        0.84        0.38      0.73 o 
   3  10   3       32.54       30.95      1.62 o 
   4  10   3       11.50       15.00      1.57 o 
   5  10   3       29.51       31.10      1.74 o 
   6  10   3       26.85       23.30      2.14 o 
   0  11   3      140.78      167.96      7.83 o 
   1  11   3       48.40       53.94      2.87 o 
   2  11   3       47.31       53.14      2.08 o 
   3  11   3        8.35       12.81      1.42 o 
   4  11   3       27.45       29.32      1.74 o 
   0   0   4    10995.42     9884.78    159.64 o 
   1   0   4      445.06      416.06      4.72 o 
   2   0   4     3656.37     3868.09     41.35 o 
   3   0   4      383.47      369.93      4.85 o 
   4   0   4     2414.41     2491.68     30.00 o 
   5   0   4     1636.69     1607.51     22.62 o 
   6   0   4      153.36      143.34      2.76 o 
   7   0   4      129.61      125.31      2.62 o 
   8   0   4      350.83      342.46      7.24 o 
   9   0   4       40.18       35.93      1.95 o 
  10   0   4        0.32       -0.14      1.12 o 
   0   1   4      758.59      921.63     11.27 o 
   1   1   4      291.52      277.47      2.78 o 
   2   1   4      241.76      249.94      4.68 o 
   3   1   4      474.47      477.39      4.99 o 
   4   1   4       66.62       60.98      0.93 o 
   5   1   4      224.23      194.16      3.07 o 
   6   1   4       58.86       60.67      1.41 o 
   7   1   4       56.57       65.92      1.41 o 
   8   1   4      141.93      144.85      2.79 o 
   9   1   4       86.25       86.70      2.29 o 
  10   1   4       22.34       20.90      1.24 o 
   0   2   4      384.23      408.97     11.89 o 
   1   2   4      310.80      266.17      3.44 o 
   2   2   4     7151.91     7100.26     63.68 o 
   3   2   4     1246.60     1334.46     11.51 o 
   4   2   4      225.64      231.62      2.53 o 
   5   2   4       54.64       47.60      0.88 o 
   6   2   4       85.14       79.09      1.30 o 
   7   2   4       73.86       66.27      1.32 o 
   8   2   4       32.47       28.29      1.08 o 
   9   2   4        1.21       -0.41      0.67 o 
  10   2   4       17.99       16.62      1.17 o 
   0   3   4     3575.36     3477.29     48.05 o 
   1   3   4     3511.66     3619.38     30.33 o 
   2   3   4     1641.52     1611.82     13.84 o 
   3   3   4       88.55       88.75      1.94 o 
   4   3   4      362.78      390.16      3.75 o 
   5   3   4      125.54      136.26      1.66 o 
   6   3   4      235.22      226.60      2.73 o 
   7   3   4      133.59      128.56      1.91 o 
   8   3   4        1.51        0.92      0.54 o 
   9   3   4        6.19        5.37      0.76 o 
  10   3   4       20.16       23.36      1.35 o 
   0   4   4      308.87      366.08      5.55 o 
   1   4   4      204.48      226.00      5.03 o 
   2   4   4      842.13      890.02      7.82 o 
   3   4   4      322.94      329.12      3.43 o 
   4   4   4       86.61      102.05      1.75 o 
   5   4   4       12.07       14.26      0.71 o 
   6   4   4      369.88      340.37      3.58 o 
   7   4   4       51.37       52.04      1.20 o 
   8   4   4       63.58       62.12      1.42 o 
   9   4   4        3.95        4.82      0.71 o 
  10   4   4        3.08        2.51      1.01 o 
   0   5   4      409.55      430.35      6.56 o 
   1   5   4       78.13      103.79      1.35 o 
   2   5   4      297.27      298.39      2.95 o 
   3   5   4      234.89      254.89      2.61 o 
   4   5   4       27.15       23.60      0.68 o 
   5   5   4        3.07        2.57      0.41 o 
   6   5   4       64.54       61.70      1.23 o 
   7   5   4       19.80       23.69      1.09 o 
   8   5   4       80.81       80.74      1.77 o 
   9   5   4        8.01        6.24      0.78 o 
   0   6   4      301.86      299.58      4.91 o 
   1   6   4       66.52       76.71      1.12 o 
   2   6   4      305.25      301.60      3.07 o 
   3   6   4      116.13      117.08      1.83 o 
   4   6   4       23.31       28.12      0.90 o 
   5   6   4       71.51       68.26      1.45 o 
   6   6   4       22.26       17.83      0.89 o 
   7   6   4       44.12       43.23      1.32 o 
   8   6   4       10.43        8.63      0.83 o 
   9   6   4        0.05       -0.04      0.65 o 
   0   7   4       34.97       32.11      1.18 o 
   1   7   4       43.49       43.16      1.08 o 
   2   7   4       25.25       29.25      1.30 o 
   3   7   4      172.48      187.70      2.66 o 
   4   7   4      314.47      306.20      4.31 o 
   5   7   4        8.24        5.78      0.67 o 
   6   7   4      121.31      119.89      2.25 o 
   7   7   4       19.27       20.59      1.06 o 
   8   7   4        0.24        0.80      0.65 o 
   0   8   4       31.72       32.06      1.46 o 
   1   8   4       48.58       45.59      1.19 o 
   2   8   4        6.53        7.94      0.94 o 
   3   8   4      156.79      144.26      4.52 o 
   4   8   4       60.63       64.52      1.78 o 
   5   8   4       16.50       14.09      1.07 o 
   6   8   4        1.38        1.60      0.65 o 
   7   8   4        6.41        6.85      0.83 o 
   8   8   4       15.96       20.95      1.16 o 
   0   9   4       19.50       21.34      1.79 o 
   1   9   4       11.60       12.42      0.88 o 
   2   9   4        1.60        3.23      0.76 o 
   3   9   4        6.56        5.49      0.82 o 
   4   9   4        2.01        3.02      0.82 o 
   5   9   4       48.99       51.30      1.73 o 
   6   9   4       10.22        8.27      1.00 o 
   7   9   4        0.51       -0.68      0.75 o 
   0  10   4        0.26       -0.40      0.82 o 
   1  10   4      112.25      117.03      2.22 o 
   2  10   4       77.93       81.77      2.13 o 
   3  10   4       12.57       15.09      1.12 o 
   4  10   4        1.82        0.62      0.89 o 
   5  10   4       42.46       42.22      1.93 o 
   0  11   4        7.38        7.24      1.08 o 
   1  11   4        1.85        2.83      0.81 o 
   2  11   4       38.23       43.45      2.04 o 
   3  11   4       10.37       12.50      1.35 o 
   4  11   4        8.66        7.16      1.22 o 
   1   0   5       61.87       86.66      1.25 o 
   2   0   5      314.68      292.38      3.52 o 
   3   0   5      112.83      115.31      1.86 o 
   4   0   5      689.10      677.12      8.64 o 
   5   0   5        6.82        8.05      0.56 o 
   6   0   5      549.41      549.78      8.39 o 
   7   0   5        0.14        0.03      0.62 o 
   8   0   5      128.91      133.56      3.76 o 
   9   0   5        9.28        8.07      1.27 o 
  10   0   5       60.91       61.00      3.72 o 
   0   1   5     2853.21     2830.82     25.34 o 
   1   1   5      832.15      834.48      8.33 o 
   2   1   5      728.87      678.34      5.99 o 
   3   1   5      408.10      411.65      3.82 o 
   4   1   5      506.54      556.34      5.44 o 
   5   1   5       34.65       45.57      0.86 o 
   6   1   5      282.92      283.44      3.15 o 
   7   1   5      166.82      184.17      2.92 o 
   8   1   5       26.30       22.93      1.00 o 
   9   1   5       13.58       12.56      1.00 o 
  10   1   5        9.88       11.51      1.06 o 
   0   2   5     3333.85     3039.26     36.64 o 
   1   2   5     1247.47     1231.00     10.72 o 
   2   2   5      431.60      417.28      4.53 o 
   3   2   5      690.05      729.14      6.95 o 
   4   2   5      826.53      859.78      8.18 o 
   5   2   5      133.31      127.44      1.67 o 
   6   2   5       45.33       41.04      0.89 o 
   7   2   5       86.25       99.44      1.60 o 
   8   2   5      231.06      231.43      3.16 o 
   9   2   5        1.58        1.14      0.70 o 
  10   2   5        2.66        3.75      1.23 o 
   0   3   5      324.05      293.14      9.23 o 
   1   3   5       88.16       90.97      1.12 o 
   2   3   5      425.99      391.79      4.31 o 
   3   3   5      229.22      234.38      3.33 o 
   4   3   5      115.86      113.14      2.75 o 
   5   3   5       49.87       46.38      0.93 o 
   6   3   5       13.02       13.20      0.86 o 
   7   3   5      103.53      108.56      1.86 o 
   8   3   5       34.50       38.58      1.15 o 
   9   3   5        7.83        4.59      0.71 o 
  10   3   5        3.34        2.96      0.87 o 
   0   4   5      677.14      783.52     11.26 o 
   1   4   5      289.30      278.34      2.94 o 
   2   4   5     1459.26     1463.26     12.62 o 
   3   4   5       67.37       69.61      1.60 o 
   4   4   5      163.56      169.62      1.94 o 
   5   4   5       52.22       50.77      0.94 o 
   6   4   5       76.86       77.45      1.66 o 
   7   4   5       42.48       38.42      1.05 o 
   8   4   5       24.89       26.33      0.96 o 
   9   4   5       40.95       44.06      1.49 o 
  10   4   5        0.16       -1.05      0.84 o 
   0   5   5      183.51      220.82      5.00 o 
   1   5   5      187.13      210.34      2.19 o 
   2   5   5      441.27      434.50      4.10 o 
   3   5   5      102.48      112.25      1.38 o 
   4   5   5       81.20       80.34      1.44 o 
   5   5   5      242.51      217.76      3.24 o 
   6   5   5       49.59       47.94      1.38 o 
   7   5   5       54.58       57.23      1.95 o 
   8   5   5       22.96       27.70      1.13 o 
   9   5   5        1.88        1.21      0.72 o 
   0   6   5      197.34      199.98      4.57 o 
   1   6   5      335.89      345.39      3.71 o 
   2   6   5      133.35      133.06      1.78 o 
   3   6   5       25.74       25.14      0.81 o 
   4   6   5      342.27      326.83      4.44 o 
   5   6   5      127.71      114.90      2.74 o 
   6   6   5       25.55       27.54      1.05 o 
   7   6   5       23.96       20.69      1.01 o 
   8   6   5        2.20        2.92      0.69 o 
   9   6   5       18.30       21.61      1.14 o 
   0   7   5        0.89        0.41      0.52 o 
   1   7   5      147.22      141.32      2.15 o 
   2   7   5      127.06      134.84      2.07 o 
   3   7   5      102.40      115.86      2.49 o 
   4   7   5       29.79       24.61      1.41 o 
   5   7   5       49.26       43.79      1.40 o 
   6   7   5       18.72       18.97      1.01 o 
   7   7   5       51.71       53.58      1.54 o 
   8   7   5       14.50       14.81      0.99 o 
   0   8   5       11.37       11.53      1.28 o 
   1   8   5       15.28       12.89      0.74 o 
   2   8   5       31.80       31.07      1.58 o 
   3   8   5        6.76        4.31      0.78 o 
   4   8   5       12.02       12.00      1.13 o 
   5   8   5       48.51       49.75      1.65 o 
   6   8   5       41.22       42.14      1.60 o 
   7   8   5       25.63       24.60      1.33 o 
   0   9   5        0.42       -0.83      0.66 o 
   1   9   5       42.58       44.87      1.39 o 
   2   9   5       78.12       78.17      2.94 o 
   3   9   5       93.21       87.80      2.35 o 
   4   9   5      155.51      167.10      3.63 o 
   5   9   5       95.02       91.50      2.32 o 
   6   9   5        0.03       -0.25      0.73 o 
   0  10   5       36.71       39.44      1.78 o 
   1  10   5       15.03       15.06      1.04 o 
   2  10   5        1.85        2.04      0.86 o 
   3  10   5       36.20       37.81      1.53 o 
   4  10   5       29.55       30.45      1.50 o 
   5  10   5       16.29       14.56      1.20 o 
   0  11   5        0.19        0.17      0.94 o 
   1  11   5       25.01       23.41      1.27 o 
   2  11   5       32.46       30.44      1.49 o 
   3  11   5        8.00        9.32      1.25 o 
   0   0   6        3.22        4.27      0.33 o 
   1   0   6      130.16      142.65      3.94 o 
   2   0   6      246.41      224.45      2.84 o 
   3   0   6      596.60      645.01      8.21 o 
   4   0   6      494.96      528.39      6.94 o 
   5   0   6       52.76       53.55      1.27 o 
   6   0   6      113.52      110.23      2.38 o 
   7   0   6       26.81       29.45      1.88 o 
   8   0   6       35.21       33.97      1.92 o 
   9   0   6        0.80        1.43      0.98 o 
  10   0   6        5.93        5.66      1.39 o 
   0   1   6      265.29      226.74      2.53 o 
   1   1   6     1852.94     1942.32     14.85 o 
   2   1   6      649.49      673.18      5.38 o 
   3   1   6      115.80      110.27      1.31 o 
   4   1   6      148.39      142.09      1.75 o 
   5   1   6       13.00       15.41      0.54 o 
   6   1   6       37.09       36.39      0.94 o 
   7   1   6      302.88      297.58      3.70 o 
   8   1   6      184.33      179.74      2.85 o 
   9   1   6       11.89       10.96      0.95 o 
  10   1   6       11.62       12.65      1.07 o 
   0   2   6      157.28      159.53      6.74 o 
   1   2   6      418.63      390.07      3.42 o 
   2   2   6      410.23      430.67      3.98 o 
   3   2   6     1018.18     1010.18      8.88 o 
   4   2   6      273.02      296.63      3.42 o 
   5   2   6      370.37      365.02      3.86 o 
   6   2   6       24.56       27.30      0.77 o 
   7   2   6      193.00      190.56      2.68 o 
   8   2   6       19.90       19.98      0.89 o 
   9   2   6       16.42       16.73      1.09 o 
  10   2   6        1.85        1.31      0.81 o 
   0   3   6     3239.94     3154.64     44.19 o 
   1   3   6      317.85      330.41      3.17 o 
   2   3   6      223.56      207.91      2.13 o 
   3   3   6      830.20      855.09      7.61 o 
   4   3   6       69.54       67.64      1.38 o 
   5   3   6      308.22      275.00      3.10 o 
   6   3   6      133.10      139.97      2.20 o 
   7   3   6       69.45       75.36      1.53 o 
   8   3   6       23.97       24.14      1.11 o 
   9   3   6        1.45        1.44      0.61 o 
  10   3   6       18.58       21.34      1.53 o 
   0   4   6        0.02        1.09      0.81 o 
   1   4   6      339.36      353.40      3.63 o 
   2   4   6     1558.57     1579.86     13.70 o 
   3   4   6     1023.55      998.57      8.33 o 
   4   4   6      143.80      151.92      1.80 o 
   5   4   6      122.55      118.13      1.96 o 
   6   4   6      330.53      312.27      3.87 o 
   7   4   6       42.70       39.49      1.20 o 
   8   4   6        5.99        4.87      0.68 o 
   9   4   6        3.07        2.54      0.74 o 
  10   4   6        3.41        1.86      0.90 o 
   0   5   6       91.02       73.55      2.11 o 
   1   5   6      576.15      646.30      6.31 o 
   2   5   6      108.57      105.04      1.55 o 
   3   5   6      229.58      242.51      3.00 o 
   4   5   6       46.95       45.63      1.65 o 
   5   5   6      321.84      305.22      4.22 o 
   6   5   6       22.97       24.52      1.07 o 
   7   5   6       52.28       52.25      1.41 o 
   8   5   6        2.93        3.02      0.67 o 
   9   5   6        6.34        6.87      0.89 o 
   0   6   6       44.18       34.58      1.18 o 
   1   6   6       29.30       35.59      1.74 o 
   2   6   6        8.33       10.91      0.75 o 
   3   6   6       29.47       29.67      1.01 o 
   4   6   6       56.11       61.91      1.64 o 
   5   6   6      158.86      172.72      3.48 o 
   6   6   6       83.12       81.50      1.89 o 
   7   6   6       66.24       67.43      1.67 o 
   8   6   6        3.71        2.32      0.67 o 
   9   6   6        3.70        4.81      0.82 o 
   0   7   6       18.45       17.90      1.13 o 
   1   7   6       13.68       13.73      0.70 o 
   2   7   6      108.80      106.81      2.00 o 
   3   7   6      101.40      107.16      2.40 o 
   4   7   6      163.65      159.13      3.14 o 
   5   7   6      144.99      137.24      2.94 o 
   6   7   6        8.38        6.99      0.81 o 
   7   7   6       17.73       16.17      1.01 o 
   8   7   6        3.50        3.56      0.74 o 
   0   8   6        5.28        8.38      1.39 o 
   1   8   6       31.16       27.47      0.97 o 
   2   8   6       10.96       10.96      0.93 o 
   3   8   6       37.56       36.98      2.23 o 
   4   8   6       47.85       46.27      1.71 o 
   5   8   6       25.59       21.65      1.34 o 
   6   8   6        6.87        8.73      0.99 o 
   7   8   6       17.38       15.49      1.18 o 
   0   9   6        1.22        3.03      0.84 o 
   1   9   6       11.77        9.71      0.88 o 
   2   9   6       26.52       29.98      1.51 o 
   3   9   6       69.75       69.97      3.62 o 
   4   9   6       86.76       90.90      2.50 o 
   5   9   6       13.45       13.70      1.13 o 
   6   9   6       14.81       15.45      1.20 o 
   0  10   6       28.97       30.40      1.63 o 
   1  10   6       26.79       29.64      1.31 o 
   2  10   6       11.62        9.83      1.08 o 
   3  10   6        9.39        7.90      1.06 o 
   4  10   6       10.35       10.14      1.44 o 
   5  10   6        0.99        0.32      0.81 o 
   0  11   6        1.17       -0.52      0.98 o 
   1  11   6       28.70       27.16      1.35 o 
   2  11   6        5.13        5.28      1.38 o 
   3  11   6       15.38       15.19      1.25 o 
   1   0   7      762.47      747.49      8.39 o 
   2   0   7       31.12       30.14      0.75 o 
   3   0   7      200.07      219.20      2.92 o 
   4   0   7       88.77       88.12      1.71 o 
   5   0   7       27.39       27.86      0.94 o 
   6   0   7       17.55       18.49      1.00 o 
   7   0   7      360.47      340.23      5.78 o 
   8   0   7        0.11       -0.99      0.88 o 
   9   0   7        1.19        1.39      0.99 o 
  10   0   7       11.03       12.25      1.59 o 
   0   1   7      237.67      255.75      2.86 o 
   1   1   7      282.78      284.24      2.46 o 
   2   1   7     1218.07     1206.93      9.43 o 
   3   1   7     1384.37     1594.32     13.00 o 
   4   1   7       21.65       19.88      0.58 o 
   5   1   7       59.91       50.35      1.05 o 
   6   1   7      260.41      265.36      3.06 o 
   7   1   7       45.99       43.46      1.29 o 
   8   1   7       65.68       60.77      1.68 o 
   9   1   7        1.29       -0.91      0.65 o 
  10   1   7       11.19       13.90      1.14 o 
   0   2   7      308.19      282.46      3.17 o 
   1   2   7       23.96       23.09      0.67 o 
   2   2   7      277.87      299.01      2.98 o 
   3   2   7     2155.47     2136.61     18.33 o 
   4   2   7      230.82      217.92      2.33 o 
   5   2   7      133.72      130.63      1.76 o 
   6   2   7       63.39       65.27      1.21 o 
   7   2   7       86.64       89.23      1.68 o 
   8   2   7        7.26        6.69      0.67 o 
   9   2   7       15.39       14.37      1.04 o 
  10   2   7        2.56        5.13      0.92 o 
   0   3   7       62.60       72.47      1.50 o 
   1   3   7     2045.42     2060.49     17.58 o 
   2   3   7        1.09        1.46      0.59 o 
   3   3   7       76.61       84.09      2.01 o 
   4   3   7       43.39       41.25      0.92 o 
   5   3   7       34.47       36.70      0.86 o 
   6   3   7       11.98       11.21      0.69 o 
   7   3   7       92.19       93.41      1.74 o 
   8   3   7        9.28       11.15      1.01 o 
   9   3   7        2.35        1.62      0.81 o 
  10   3   7        4.16        4.26      1.11 o 
   0   4   7      175.15      178.62      2.95 o 
   1   4   7      731.05      799.53      7.62 o 
   2   4   7      337.17      340.98      3.65 o 
   3   4   7      318.48      349.08      3.75 o 
   4   4   7      334.52      310.58      3.79 o 
   5   4   7      130.45      129.97      2.06 o 
   6   4   7      174.11      161.02      2.68 o 
   7   4   7        8.84        8.28      1.24 o 
   8   4   7        2.07        1.70      0.63 o 
   9   4   7       31.85       32.84      1.43 o 
   0   5   7      273.51      243.79      3.73 o 
   1   5   7       95.15       98.89      1.60 o 
   2   5   7      369.20      372.28      4.26 o 
   3   5   7       56.01       48.54      1.20 o 
   4   5   7       79.35       81.02      2.80 o 
   5   5   7       13.11       11.87      1.08 o 
   6   5   7      151.19      144.51      2.57 o 
   7   5   7        1.83        2.04      0.65 o 
   8   5   7       22.81       23.27      1.08 o 
   9   5   7        0.71        1.51      0.76 o 
   0   6   7      391.14      386.09      6.33 o 
   1   6   7      296.03      301.00      3.70 o 
   2   6   7      357.06      336.16      4.47 o 
   3   6   7      135.63      127.18      2.58 o 
   4   6   7       96.75      102.92      2.14 o 
   5   6   7      161.36      150.09      3.10 o 
   6   6   7      140.66      145.97      2.67 o 
   7   6   7       10.98       10.36      0.89 o 
   8   6   7        0.28        0.77      0.65 o 
   0   7   7       77.70       78.65      3.44 o 
   1   7   7        9.34        6.73      0.60 o 
   2   7   7       56.27       60.19      1.81 o 
   3   7   7       88.46       89.77      2.21 o 
   4   7   7       42.81       38.46      1.54 o 
   5   7   7       28.22       29.76      1.42 o 
   6   7   7       60.27       62.05      1.99 o 
   7   7   7        0.85        0.27      0.71 o 
   8   7   7        1.19        2.02      0.86 o 
   0   8   7       28.27       26.98      1.39 o 
   1   8   7       11.02        9.38      0.80 o 
   2   8   7      209.66      200.79      3.71 o 
   3   8   7      147.30      152.74      3.16 o 
   4   8   7      102.87       96.06      2.47 o 
   5   8   7       51.18       57.14      2.67 o 
   6   8   7       20.55       19.03      1.35 o 
   7   8   7        5.12        2.22      0.83 o 
   0   9   7       29.88       26.42      1.47 o 
   1   9   7       16.10       15.77      0.81 o 
   2   9   7        0.46        0.22      0.79 o 
   3   9   7       35.08       29.81      1.47 o 
   4   9   7        1.43        1.77      0.88 o 
   5   9   7        8.72       10.73      1.16 o 
   6   9   7        8.86        9.31      1.06 o 
   0  10   7       22.03       16.85      1.21 o 
   1  10   7       10.95       12.24      1.00 o 
   2  10   7        1.08        0.35      0.78 o 
   3  10   7        8.88        8.41      1.42 o 
   4  10   7       15.60       16.04      1.33 o 
   5  10   7        8.95       10.11      1.14 o 
   0  11   7       10.08        9.81      1.36 o 
   1  11   7        1.01        1.36      0.78 o 
   2  11   7       17.89       18.34      1.38 o 
   0   0   8      462.51      513.97      6.49 o 
   1   0   8       10.57        9.34      0.69 o 
   2   0   8      886.74      975.18     10.93 o 
   3   0   8      377.06      430.33      5.23 o 
   4   0   8      201.36      169.73      2.75 o 
   5   0   8        1.46        0.87      0.41 o 
   6   0   8       68.20       79.63      2.03 o 
   7   0   8      195.12      195.68      3.84 o 
   8   0   8        9.23        8.66      2.11 o 
   9   0   8        0.71       -1.22      1.03 o 
  10   0   8        0.48        0.29      1.16 o 
   0   1   8       86.54       72.10      1.11 o 
   1   1   8      128.73      123.44      1.28 o 
   2   1   8       91.64       81.17      1.25 o 
   3   1   8       43.48       49.78      1.07 o 
   4   1   8       14.83       13.53      0.73 o 
   5   1   8       18.47       19.62      0.73 o 
   6   1   8      179.36      182.15      2.34 o 
   7   1   8       77.13       82.31      1.48 o 
   8   1   8        2.26        2.15      0.60 o 
   9   1   8        1.36        1.18      0.69 o 
  10   1   8       11.39       12.35      1.17 o 
   0   2   8      309.82      309.26      3.47 o 
   1   2   8      824.88      853.53      6.74 o 
   2   2   8      123.28      127.79      1.79 o 
   3   2   8      132.58      115.34      1.50 o 
   4   2   8       97.76       84.83      1.20 o 
   5   2   8      287.77      284.28      3.21 o 
   6   2   8      156.83      157.81      2.61 o 
   7   2   8      163.61      166.52      2.50 o 
   8   2   8       25.92       27.11      2.01 o 
   9   2   8        8.24        9.69      1.23 o 
  10   2   8        7.36        9.81      1.27 o 
   0   3   8       60.62       73.34      1.15 o 
   1   3   8      625.11      621.82      6.12 o 
   2   3   8      342.68      337.90      3.30 o 
   3   3   8       60.62       56.49      0.90 o 
   4   3   8       83.96       83.95      1.34 o 
   5   3   8      303.71      280.18      3.45 o 
   6   3   8       64.37       64.37      1.40 o 
   7   3   8      300.31      279.57      4.66 o 
   8   3   8        0.72        0.89      0.63 o 
   9   3   8        2.94        3.64      0.83 o 
   0   4   8       20.97       17.21      0.91 o 
   1   4   8        6.82        7.06      0.42 o 
   2   4   8      127.49      141.72      1.84 o 
   3   4   8      181.05      172.52      2.39 o 
   4   4   8       40.78       42.19      1.06 o 
   5   4   8       54.44       57.41      1.38 o 
   6   4   8       99.31       95.92      1.98 o 
   7   4   8      145.36      144.89      2.63 o 
   8   4   8       17.16       15.61      1.59 o 
   9   4   8        2.36        3.67      0.80 o 
   0   5   8       38.05       36.91      1.34 o 
   1   5   8      182.54      195.19      3.29 o 
   2   5   8      131.35      125.07      2.43 o 
   3   5   8      122.80      111.66      2.09 o 
   4   5   8      261.17      252.85      3.34 o 
   5   5   8      123.62      109.10      1.95 o 
   6   5   8      253.17      250.73      3.78 o 
   7   5   8       19.89       16.76      1.02 o 
   8   5   8       15.68       15.46      0.96 o 
   9   5   8        9.85        7.56      0.92 o 
   0   6   8      150.16      149.59      3.12 o 
   1   6   8      125.92      130.43      2.03 o 
   2   6   8       12.61       11.55      0.72 o 
   3   6   8       80.19       75.50      1.93 o 
   4   6   8      158.70      147.87      2.97 o 
   5   6   8      109.61      117.41      2.68 o 
   6   6   8       26.30       30.51      1.24 o 
   7   6   8        1.42        1.79      0.68 o 
   8   6   8       11.22       12.38      0.94 o 
   0   7   8       47.50       44.36      3.45 o 
   1   7   8       50.67       45.88      1.18 o 
   2   7   8       20.86       19.97      1.14 o 
   3   7   8       59.65       56.16      1.78 o 
   4   7   8       15.93       17.60      1.18 o 
   5   7   8       69.80       70.00      2.54 o 
   6   7   8       11.95       10.47      1.07 o 
   7   7   8        9.13       11.06      1.16 o 
   8   7   8        8.41       10.40      1.20 o 
   0   8   8        1.38       -0.78      0.67 o 
   1   8   8       97.84       84.65      1.84 o 
   2   8   8       31.04       31.89      1.42 o 
   3   8   8      239.44      238.20      4.28 o 
   4   8   8       29.09       28.41      1.44 o 
   5   8   8       33.14       33.36      1.64 o 
   6   8   8        1.91        1.98      0.88 o 
   7   8   8        0.60       -0.83      0.86 o 
   0   9   8       59.45       58.66      1.83 o 
   1   9   8        6.51        4.64      0.70 o 
   2   9   8        4.47        2.76      0.83 o 
   3   9   8       20.88       19.40      1.30 o 
   4   9   8       19.34       19.42      1.34 o 
   5   9   8        5.74        7.08      1.11 o 
   6   9   8        5.73        6.90      1.35 o 
   0  10   8        5.86        5.30      0.93 o 
   1  10   8       62.65       60.80      1.96 o 
   2  10   8        1.90        1.55      0.86 o 
   3  10   8       16.43       15.64      1.29 o 
   4  10   8        7.73        5.29      1.20 o 
   0  11   8        1.37        0.98      1.02 o 
   1  11   8        0.24        0.00      0.74 o 
   2  11   8        4.84        6.41      0.88 o 
   1   0   9     1094.77     1047.77     10.64 o 
   2   0   9     2720.21     2837.20     30.70 o 
   3   0   9      162.78      186.34      2.67 o 
   4   0   9       72.14       79.94      1.68 o 
   5   0   9        0.41        0.27      0.41 o 
   6   0   9       66.60       72.11      1.77 o 
   7   0   9      123.74      131.66      2.99 o 
   8   0   9       12.74       14.96      1.45 o 
   9   0   9        3.13        2.38      1.12 o 
  10   0   9        0.03       -0.93      1.13 o 
   0   1   9       13.14       13.52      0.45 o 
   1   1   9      300.24      299.21      2.39 o 
   2   1   9      392.06      381.89      3.58 o 
   3   1   9       77.30       73.54      0.99 o 
   4   1   9       25.47       30.53      0.71 o 
   5   1   9       17.49       15.93      0.62 o 
   6   1   9       40.05       45.11      1.07 o 
   7   1   9       55.65       60.06      1.38 o 
   8   1   9       31.93       29.75      1.18 o 
   9   1   9        2.67        3.22      1.06 o 
  10   1   9        3.36        4.21      1.12 o 
   0   2   9      119.15      120.12      1.67 o 
   1   2   9      202.36      213.37      2.14 o 
   2   2   9      643.37      621.02      5.42 o 
   3   2   9       62.23       64.32      1.18 o 
   4   2   9      117.96      127.84      1.70 o 
   5   2   9       90.52       85.25      1.40 o 
   6   2   9      366.84      359.51      4.02 o 
   7   2   9       18.00       20.55      1.26 o 
   8   2   9       28.60       29.50      1.83 o 
   9   2   9        4.25        5.70      0.87 o 
   0   3   9      154.25      151.14      1.99 o 
   1   3   9       25.84       30.98      0.86 o 
   2   3   9      152.38      159.24      2.00 o 
   3   3   9      107.26      104.94      1.52 o 
   4   3   9      159.27      150.44      2.20 o 
   5   3   9       70.59       70.00      1.43 o 
   6   3   9       44.59       46.71      1.37 o 
   7   3   9       72.48       70.33      1.74 o 
   8   3   9        3.57        2.53      0.69 o 
   9   3   9        3.92        4.19      0.81 o 
   0   4   9       34.44       38.42      1.17 o 
   1   4   9      371.33      411.07      4.39 o 
   2   4   9       17.81       17.66      0.68 o 
   3   4   9       39.50       42.69      0.93 o 
   4   4   9       91.95       87.31      1.60 o 
   5   4   9       60.87       63.01      1.42 o 
   6   4   9       99.51      103.86      2.10 o 
   7   4   9       22.43       19.85      1.04 o 
   8   4   9       10.54       11.04      0.93 o 
   9   4   9        0.51        0.35      0.68 o 
   0   5   9       12.08       12.42      0.80 o 
   1   5   9      208.87      196.98      2.67 o 
   2   5   9      119.65      115.19      2.28 o 
   3   5   9      141.02      139.13      3.82 o 
   4   5   9       88.65       95.76      2.04 o 
   5   5   9       71.36       70.70      1.95 o 
   6   5   9       20.40       18.78      1.01 o 
   7   5   9       44.75       41.95      1.43 o 
   8   5   9        3.82        3.61      0.78 o 
   0   6   9       19.23       21.76      1.03 o 
   1   6   9       12.06       14.25      0.71 o 
   2   6   9       21.86       25.14      0.98 o 
   3   6   9      403.45      350.78      5.46 o 
   4   6   9      480.38      477.26      7.06 o 
   5   6   9      213.98      209.86      4.08 o 
   6   6   9       56.05       54.04      2.42 o 
   7   6   9       33.55       30.00      1.50 o 
   8   6   9        4.67        2.29      0.93 o 
   0   7   9      273.89      254.16      4.32 o 
   1   7   9       23.79       25.24      1.23 o 
   2   7   9      176.26      164.34      3.21 o 
   3   7   9       47.75       49.92      1.70 o 
   4   7   9       19.83       20.71      1.25 o 
   5   7   9       19.44       16.41      1.32 o 
   6   7   9        7.39        8.46      1.05 o 
   7   7   9        2.86        2.05      0.90 o 
   0   8   9       30.23       34.26      1.72 o 
   1   8   9       15.98       16.48      0.80 o 
   2   8   9       63.44       62.99      2.28 o 
   3   8   9       15.57       16.03      1.18 o 
   4   8   9        0.54        0.29      0.98 o 
   5   8   9        8.28       10.49      1.39 o 
   6   8   9       17.53       14.06      1.26 o 
   0   9   9       18.55       18.19      1.17 o 
   1   9   9       10.18       10.03      1.05 o 
   2   9   9       15.62       15.62      1.18 o 
   3   9   9       10.73        9.85      1.10 o 
   4   9   9       17.25       24.30      1.49 o 
   5   9   9        2.83        3.15      0.96 o 
   0  10   9        1.58        0.67      0.76 o 
   1  10   9        6.93        7.04      0.90 o 
   2  10   9        2.46        1.71      0.82 o 
   3  10   9        9.72       11.73      1.21 o 
   4  10   9        9.57        9.75      1.19 o 
   0  11   9        1.61        1.58      1.04 o 
   0   0  10        1.27        0.77      0.34 o 
   1   0  10       22.23       20.67      1.03 o 
   2   0  10      275.70      292.64      3.79 o 
   3   0  10        3.55        4.06      0.45 o 
   4   0  10      173.32      199.12      3.22 o 
   5   0  10        3.64        4.53      0.60 o 
   6   0  10        0.43        0.72      0.55 o 
   7   0  10        0.00        0.35      0.66 o 
   8   0  10        2.71        2.68      0.81 o 
   9   0  10        0.51        2.20      1.06 o 
   0   1  10        5.45        6.94      0.42 o 
   1   1  10      338.32      340.25      2.71 o 
   2   1  10      272.70      300.68      2.75 o 
   3   1  10        6.96        6.63      0.36 o 
   4   1  10        3.58        4.21      0.50 o 
   5   1  10       36.32       34.84      0.90 o 
   6   1  10       85.09       85.46      1.50 o 
   7   1  10        4.00        3.65      0.55 o 
   8   1  10       14.31       14.40      1.32 o 
   9   1  10        0.73        3.26      1.45 o 
   0   2  10       90.45      119.09      1.71 o 
   1   2  10      174.95      189.42      1.99 o 
   2   2  10      487.40      470.78      4.28 o 
   3   2  10      156.06      159.26      2.00 o 
   4   2  10       30.88       28.69      0.83 o 
   5   2  10       27.83       27.98      0.93 o 
   6   2  10      248.91      234.05      3.19 o 
   7   2  10       78.63       77.59      1.99 o 
   8   2  10       53.69       51.15      1.54 o 
   9   2  10        1.19        0.83      0.78 o 
   0   3  10        4.94        5.33      0.53 o 
   1   3  10       29.07       26.65      0.84 o 
   2   3  10      199.99      178.69      2.22 o 
   3   3  10       68.46       68.87      1.20 o 
   4   3  10       65.74       56.75      1.24 o 
   5   3  10      393.23      394.65      4.75 o 
   6   3  10      143.54      145.72      2.35 o 
   7   3  10      104.05      103.33      2.14 o 
   8   3  10       11.37       10.60      0.91 o 
   9   3  10        3.30        3.70      0.88 o 
   0   4  10      159.31      161.46      2.79 o 
   1   4  10       33.59       27.99      0.88 o 
   2   4  10      110.87       98.78      1.70 o 
   3   4  10       75.67       84.18      1.39 o 
   4   4  10      202.85      187.33      2.68 o 
   5   4  10       65.42       64.75      2.00 o 
   6   4  10      147.47      142.51      2.58 o 
   7   4  10       27.23       27.01      1.32 o 
   8   4  10       19.29       18.78      1.47 o 
   9   4  10       10.20       11.28      1.02 o 
   0   5  10       13.19       11.17      0.79 o 
   1   5  10       83.47       85.89      1.62 o 
   2   5  10       93.82       90.11      1.68 o 
   3   5  10      156.99      146.81      2.64 o 
   4   5  10       17.41       16.10      0.96 o 
   5   5  10      109.46      107.45      2.61 o 
   6   5  10       37.99       42.66      1.77 o 
   7   5  10       27.89       27.81      1.24 o 
   8   5  10        4.58        2.37      0.74 o 
   0   6  10        0.46        1.17      0.62 o 
   1   6  10      259.45      251.34      3.33 o 
   2   6  10      150.96      160.29      2.67 o 
   3   6  10       49.23       43.79      1.95 o 
   4   6  10       43.27       42.84      1.63 o 
   5   6  10       24.08       26.71      1.81 o 
   6   6  10        0.17        1.63      0.76 o 
   7   6  10        0.06        0.44      0.78 o 
   8   6  10        2.11        1.80      0.92 o 
   0   7  10      244.13      231.56      3.96 o 
   1   7  10       99.94       97.37      2.02 o 
   2   7  10      144.13      135.83      3.40 o 
   3   7  10      108.98      103.42      2.64 o 
   4   7  10       56.73       54.27      1.84 o 
   5   7  10       73.87       72.52      2.18 o 
   6   7  10        0.58        0.73      0.88 o 
   7   7  10        6.02        7.11      1.08 o 
   0   8  10       41.54       38.46      1.46 o 
   1   8  10       13.34       12.85      0.84 o 
   2   8  10       20.70       18.61      1.21 o 
   3   8  10        8.58        7.02      0.95 o 
   4   8  10       55.98       53.52      1.96 o 
   5   8  10       13.86       10.41      1.15 o 
   6   8  10        0.71        1.47      0.90 o 
   0   9  10        0.26       -0.57      0.65 o 
   1   9  10       41.89       40.24      1.45 o 
   2   9  10       16.30       16.46      1.23 o 
   3   9  10       36.01       38.92      1.71 o 
   4   9  10        0.06        0.06      0.84 o 
   5   9  10        4.81        6.00      1.08 o 
   0  10  10        2.12        1.85      0.82 o 
   1  10  10        3.93        3.99      0.83 o 
   2  10  10        7.68        9.66      0.97 o 
   3  10  10       24.68       24.81      2.48 o 
   1   0  11       13.52       15.85      0.54 o 
   2   0  11       85.79       95.17      1.63 o 
   3   0  11      260.98      253.71      3.51 o 
   4   0  11       15.89       19.16      0.83 o 
   5   0  11      109.37      109.28      2.25 o 
   6   0  11       33.78       30.41      1.25 o 
   7   0  11      101.52      114.58      2.83 o 
   8   0  11       25.45       27.63      1.51 o 
   9   0  11        3.88        4.28      1.28 o 
   0   1  11      111.21      121.08      1.58 o 
   1   1  11      212.93      233.84      2.02 o 
   2   1  11      120.24      114.83      1.36 o 
   3   1  11      541.72      540.66      4.66 o 
   4   1  11       25.67       27.34      0.69 o 
   5   1  11       18.17       17.60      0.69 o 
   6   1  11        7.35        7.17      0.59 o 
   7   1  11        5.02        6.68      0.69 o 
   8   1  11        2.53        1.66      0.73 o 
   9   1  11       15.81       20.09      1.50 o 
   0   2  11        4.42        3.35      0.46 o 
   1   2  11      492.63      481.94      4.16 o 
   2   2  11       70.29       70.00      1.05 o 
   3   2  11       44.31       46.55      1.00 o 
   4   2  11        7.51        9.30      0.55 o 
   5   2  11       85.23       77.56      1.56 o 
   6   2  11       57.90       58.19      1.39 o 
   7   2  11       27.35       26.92      1.10 o 
   8   2  11       23.76       22.35      1.13 o 
   9   2  11       14.85       14.49      1.15 o 
   0   3  11       17.18       20.89      0.86 o 
   1   3  11       54.34       50.09      1.08 o 
   2   3  11      131.25      128.63      1.79 o 
   3   3  11       23.20       24.43      0.76 o 
   4   3  11      179.70      193.92      2.73 o 
   5   3  11       73.49       78.54      1.59 o 
   6   3  11       45.53       35.86      1.18 o 
   7   3  11        5.96        6.40      1.07 o 
   8   3  11       12.49       13.61      0.97 o 
   9   3  11        2.57        3.70      0.82 o 
   0   4  11      139.58      123.57      2.21 o 
   1   4  11      112.08      118.60      1.96 o 
   2   4  11       15.42       14.64      0.88 o 
   3   4  11      104.02       99.41      1.81 o 
   4   4  11      214.99      216.57      3.44 o 
   5   4  11      249.93      246.97      3.41 o 
   6   4  11       77.18       77.55      1.93 o 
   7   4  11       37.26       35.54      1.33 o 
   8   4  11        8.09        7.90      0.87 o 
   0   5  11       23.92       20.42      1.11 o 
   1   5  11       41.62       44.50      1.24 o 
   2   5  11      245.89      227.36      3.17 o 
   3   5  11       68.58       64.28      1.68 o 
   4   5  11      106.31      116.25      2.73 o 
   5   5  11        1.09        0.59      0.68 o 
   6   5  11        8.30        7.66      0.94 o 
   7   5  11       15.12       14.09      1.20 o 
   8   5  11       15.00       13.27      1.23 o 
   0   6  11      231.36      217.22      3.72 o 
   1   6  11       13.13       14.92      0.94 o 
   2   6  11      185.37      180.82      2.96 o 
   3   6  11       98.92       94.30      2.35 o 
   4   6  11       64.98       61.77      1.92 o 
   5   6  11       37.66       33.15      1.52 o 
   6   6  11       64.22       60.30      1.99 o 
   7   6  11        4.96        5.85      1.01 o 
   0   7  11       12.05       12.15      0.97 o 
   1   7  11       24.90       27.86      0.97 o 
   2   7  11        5.21        3.68      0.77 o 
   3   7  11       16.61       19.65      1.23 o 
   4   7  11       77.57       63.07      1.98 o 
   5   7  11       20.96       19.46      1.32 o 
   6   7  11        5.09        4.13      0.96 o 
   7   7  11        0.19        0.23      0.86 o 
   0   8  11       10.32        9.91      0.96 o 
   1   8  11        6.13        5.39      0.68 o 
   2   8  11       21.29       24.36      1.36 o 
   3   8  11       16.60       11.24      1.09 o 
   4   8  11       17.72       15.77      1.23 o 
   5   8  11        0.02       -0.21      0.76 o 
   6   8  11        9.40       12.74      1.28 o 
   0   9  11       39.08       39.39      1.59 o 
   1   9  11        2.43        2.30      0.78 o 
   2   9  11       16.14       15.37      1.23 o 
   3   9  11        7.21        7.85      1.08 o 
   4   9  11        1.04        0.43      0.82 o 
   0  10  11        0.45        0.96      1.01 o 
   1  10  11        4.57        3.71      0.76 o 
   2  10  11        0.63        2.51      0.85 o 
   0   0  12       66.50       58.35      2.06 o 
   1   0  12        0.04        0.33      0.32 o 
   2   0  12      114.94      121.62      2.05 o 
   3   0  12       69.71       74.50      1.55 o 
   4   0  12       62.02       65.75      1.50 o 
   5   0  12        1.02        0.60      0.52 o 
   6   0  12        3.24        2.26      0.67 o 
   7   0  12        0.66        2.70      0.88 o 
   8   0  12       23.48       28.41      1.81 o 
   9   0  12        3.20        2.49      1.85 o 
   0   1  12      130.11      148.87      2.31 o 
   1   1  12      181.27      176.10      1.58 o 
   2   1  12        6.40        8.27      0.47 o 
   3   1  12      238.90      241.61      2.43 o 
   4   1  12       83.27       77.92      1.21 o 
   5   1  12        1.69        1.10      0.78 o 
   6   1  12        0.63        0.86      0.51 o 
   7   1  12       67.72       70.34      1.61 o 
   8   1  12       17.25       14.91      1.11 o 
   9   1  12       26.57       30.89      2.92 o 
   0   2  12        4.91        2.84      0.50 o 
   1   2  12      103.11      104.27      1.26 o 
   2   2  12       41.29       33.84      0.84 o 
   3   2  12      118.16      111.14      1.70 o 
   4   2  12        1.98        1.75      0.43 o 
   5   2  12       84.01       77.33      1.91 o 
   6   2  12       11.18       11.00      0.74 o 
   7   2  12       60.41       65.39      1.58 o 
   8   2  12        4.91        5.67      0.83 o 
   9   2  12       13.61       16.24      1.24 o 
   0   3  12       45.11       50.97      1.34 o 
   1   3  12      119.29      109.70      1.60 o 
   2   3  12       33.69       31.23      1.20 o 
   3   3  12       53.86       55.24      1.31 o 
   4   3  12       33.83       33.28      1.05 o 
   5   3  12        2.87        3.17      0.57 o 
   6   3  12       63.74       59.14      1.47 o 
   7   3  12       12.08       14.06      0.96 o 
   8   3  12        1.33        1.61      0.69 o 
   0   4  12        0.07       -0.23      0.45 o 
   1   4  12       41.94       39.27      0.98 o 
   2   4  12      111.13      102.36      1.86 o 
   3   4  12       32.18       32.17      1.07 o 
   4   4  12       15.42       18.14      1.03 o 
   5   4  12       90.63       83.58      2.04 o 
   6   4  12        3.44        1.42      0.67 o 
   7   4  12        4.34        5.08      0.90 o 
   8   4  12        1.81        2.14      0.75 o 
   0   5  12       83.72       80.50      1.96 o 
   1   5  12      279.98      260.61      3.06 o 
   2   5  12      183.33      189.23      2.85 o 
   3   5  12      116.89      109.86      2.30 o 
   4   5  12      329.35      314.20      4.67 o 
   5   5  12      115.15      111.42      2.41 o 
   6   5  12       15.94       15.98      1.49 o 
   7   5  12       12.87       16.39      1.25 o 
   8   5  12       11.26       13.67      1.26 o 
   0   6  12       28.92       26.80      1.26 o 
   1   6  12       44.14       49.84      1.21 o 
   2   6  12       42.20       44.43      1.35 o 
   3   6  12       25.66       28.23      1.36 o 
   4   6  12        2.94        0.67      0.68 o 
   5   6  12       39.31       39.52      1.55 o 
   6   6  12        2.20        3.67      0.96 o 
   7   6  12        0.64        1.98      0.88 o 
   0   7  12       78.05       70.46      1.95 o 
   1   7  12       32.73       32.44      1.30 o 
   2   7  12       20.68       16.30      1.47 o 
   3   7  12       19.45       16.92      1.22 o 
   4   7  12       70.90       63.54      2.02 o 
   5   7  12       23.06       22.79      1.43 o 
   6   7  12       15.20       12.75      1.22 o 
   0   8  12       12.31        9.96      0.96 o 
   1   8  12        2.66        2.12      0.64 o 
   2   8  12       24.41       24.08      1.38 o 
   3   8  12       14.79       12.95      1.75 o 
   4   8  12       13.16       13.02      1.19 o 
   5   8  12        4.11        5.25      1.02 o 
   0   9  12        1.40        1.41      0.79 o 
   1   9  12       14.47       13.12      1.01 o 
   2   9  12        6.21        6.50      0.82 o 
   3   9  12        3.59        4.75      1.01 o 
   4   9  12        4.63        3.57      0.94 o 
   0  10  12        2.27        1.02      1.07 o 
   1  10  12        3.46        4.35      0.83 o 
   1   0  13        0.00       -0.23      0.32 o 
   2   0  13       54.27       48.91      1.24 o 
   3   0  13        0.83        2.28      0.52 o 
   4   0  13      134.89      133.71      2.36 o 
   5   0  13       22.95       26.68      1.17 o 
   6   0  13        2.43        1.02      0.64 o 
   7   0  13       45.67       53.23      2.44 o 
   8   0  13       44.34       40.37      2.30 o 
   0   1  13        2.30        3.06      0.45 o 
   1   1  13       39.31       38.04      0.73 o 
   2   1  13       56.78       60.60      1.05 o 
   3   1  13        5.79        5.94      0.52 o 
   4   1  13       55.79       53.07      1.10 o 
   5   1  13       43.33       39.58      1.15 o 
   6   1  13       10.25       10.44      0.84 o 
   7   1  13       67.77       64.61      1.58 o 
   8   1  13       27.50       30.70      1.45 o 
   0   2  13      447.37      426.03      5.44 o 
   1   2  13       51.37       56.17      1.04 o 
   2   2  13       60.83       61.50      1.16 o 
   3   2  13       69.81       68.41      1.33 o 
   4   2  13       53.35       58.62      1.53 o 
   5   2  13       56.29       53.39      2.15 o 
   6   2  13       17.42       16.12      0.87 o 
   7   2  13        1.50        1.01      1.02 o 
   8   2  13       15.57       15.76      1.05 o 
   0   3  13      455.15      428.78      5.57 o 
   1   3  13      229.77      228.30      2.58 o 
   2   3  13       54.17       54.93      1.26 o 
   3   3  13        1.85        2.10      0.52 o 
   4   3  13       86.35       85.20      1.92 o 
   5   3  13       37.64       31.67      1.25 o 
   6   3  13       35.97       34.82      1.19 o 
   7   3  13        0.53        0.22      0.63 o 
   8   3  13        6.71        7.92      0.89 o 
   0   4  13      160.81      171.24      2.88 o 
   1   4  13      194.68      198.07      2.50 o 
   2   4  13       79.68       88.93      1.77 o 
   3   4  13      143.89      145.59      2.41 o 
   4   4  13       62.46       57.00      1.62 o 
   5   4  13        4.26        4.63      0.77 o 
   6   4  13       32.72       34.11      1.39 o 
   7   4  13       12.85       11.35      1.44 o 
   8   4  13       16.15       17.89      1.86 o 
   0   5  13       18.33       18.34      1.45 o 
   1   5  13       23.84       21.75      0.84 o 
   2   5  13       84.57       79.88      1.95 o 
   3   5  13       18.76       18.56      1.20 o 
   4   5  13       29.03       35.16      1.59 o 
   5   5  13       13.34       14.53      1.06 o 
   6   5  13        8.21        6.29      0.98 o 
   7   5  13        1.11        1.58      0.80 o 
   0   6  13       59.29       59.74      1.78 o 
   1   6  13       34.92       31.62      1.03 o 
   2   6  13        9.23        8.05      0.92 o 
   3   6  13       34.89       28.28      1.40 o 
   4   6  13       35.15       34.02      1.48 o 
   5   6  13        5.50        8.30      0.93 o 
   6   6  13       17.57       13.27      1.20 o 
   0   7  13       27.54       29.65      1.40 o 
   1   7  13        0.47        0.93      0.52 o 
   2   7  13       20.28       20.24      1.32 o 
   3   7  13       25.48       22.47      1.33 o 
   4   7  13       29.03       27.83      1.53 o 
   5   7  13        7.02        7.50      1.06 o 
   6   7  13        8.46        7.71      1.14 o 
   0   8  13        0.79        0.75      0.74 o 
   1   8  13        2.18        1.46      0.64 o 
   2   8  13        5.39        4.55      0.73 o 
   3   8  13        0.82        0.50      0.79 o 
   4   8  13        3.26        3.32      0.92 o 
   0   9  13        0.16        0.15      0.74 o 
   1   9  13        4.29        3.09      0.74 o 
   2   9  13       10.22        8.63      0.99 o 
   3   9  13        6.90        5.98      1.07 o 
   0   0  14       20.78       21.47      1.44 o 
   1   0  14        9.12        9.16      0.66 o 
   2   0  14      135.57      136.89      1.93 o 
   3   0  14        0.35        0.11      0.44 o 
   4   0  14        0.42       -0.52      0.48 o 
   5   0  14       22.31       18.98      1.25 o 
   6   0  14        7.53        5.52      0.98 o 
   7   0  14       16.02       17.30      1.64 o 
   8   0  14       99.59      112.09      5.19 o 
   0   1  14       17.80       23.26      1.07 o 
   1   1  14       15.47       15.16      0.67 o 
   2   1  14       20.66       22.00      0.75 o 
   3   1  14       44.97       43.15      0.95 o 
   4   1  14        5.40        7.24      0.59 o 
   5   1  14       15.65       14.56      0.80 o 
   6   1  14        0.33       -0.14      0.52 o 
   7   1  14       11.86       13.75      0.97 o 
   8   1  14       15.20       16.60      1.22 o 
   0   2  14       18.41       23.58      1.12 o 
   1   2  14       30.82       29.43      0.83 o 
   2   2  14      115.52      111.10      1.86 o 
   3   2  14       26.75       27.48      0.96 o 
   4   2  14       94.62       89.30      1.61 o 
   5   2  14        4.58        5.37      0.64 o 
   6   2  14        1.41        0.86      0.56 o 
   7   2  14        1.23        1.05      0.62 o 
   8   2  14        5.47        4.83      0.84 o 
   0   3  14      333.60      309.96      4.37 o 
   1   3  14        0.85        0.55      0.43 o 
   2   3  14       56.88       50.57      1.17 o 
   3   3  14       30.54       31.88      1.12 o 
   4   3  14       13.93       13.79      1.09 o 
   5   3  14        7.58        6.43      0.86 o 
   6   3  14        6.20        6.07      0.83 o 
   7   3  14       21.49       20.98      1.52 o 
   8   3  14        8.81       10.42      1.46 o 
   0   4  14      579.92      561.72      7.15 o 
   1   4  14      132.49      126.05      1.84 o 
   2   4  14       96.78       99.50      2.01 o 
   3   4  14       54.00       58.28      1.64 o 
   4   4  14       29.60       26.69      1.22 o 
   5   4  14       62.75       66.11      1.82 o 
   6   4  14        4.63        5.13      0.82 o 
   7   4  14        0.09        0.60      1.00 o 
   0   5  14        0.63        1.57      0.68 o 
   1   5  14       36.83       38.55      1.08 o 
   2   5  14       47.94       47.27      1.37 o 
   3   5  14       75.56       71.65      1.89 o 
   4   5  14       31.98       33.26      1.39 o 
   5   5  14       15.81       15.15      1.06 o 
   6   5  14       12.15       10.84      1.14 o 
   7   5  14        5.50        3.73      0.97 o 
   0   6  14       63.67       67.96      1.94 o 
   1   6  14       10.89       11.74      0.74 o 
   2   6  14       38.35       35.74      1.56 o 
   3   6  14       45.04       41.91      1.54 o 
   4   6  14       18.65       18.15      1.19 o 
   5   6  14        0.98        0.71      0.75 o 
   6   6  14        3.64        3.13      0.99 o 
   0   7  14       10.17       12.75      1.05 o 
   1   7  14       12.83       12.65      0.79 o 
   2   7  14        4.46        4.52      0.72 o 
   3   7  14       14.89       11.25      1.12 o 
   4   7  14       21.50       21.81      1.39 o 
   5   7  14       10.15        9.74      1.34 o 
   0   8  14       53.80       55.02      2.48 o 
   1   8  14       10.31       11.23      0.90 o 
   2   8  14       14.78       17.59      1.13 o 
   3   8  14        0.09       -0.72      0.76 o 
   4   8  14        7.79        6.14      1.09 o 
   0   9  14        0.40        0.38      0.80 o 
   1   9  14        0.67        1.45      0.69 o 
   1   0  15       16.17       17.44      0.99 o 
   2   0  15       59.97       54.70      2.11 o 
   3   0  15        0.01       -0.58      0.54 o 
   4   0  15        0.41       -0.66      0.60 o 
   5   0  15        2.77        3.06      0.85 o 
   6   0  15        2.10        1.04      0.84 o 
   7   0  15        1.69        1.81      1.18 o 
   8   0  15       10.29       13.47      2.39 o 
   0   1  15       66.52       57.72      5.19 o 
   1   1  15      186.88      181.79      2.52 o 
   2   1  15       26.51       26.81      0.99 o 
   3   1  15       10.41        7.82      0.58 o 
   4   1  15        9.79        5.75      0.60 o 
   5   1  15       20.66       16.91      0.89 o 
   6   1  15       35.60       36.86      1.66 o 
   7   1  15        3.83        4.78      0.91 o 
   0   2  15       46.35       49.76      1.64 o 
   1   2  15      105.32      100.85      2.02 o 
   2   2  15       31.82       33.08      1.07 o 
   3   2  15        4.65        4.21      0.58 o 
   4   2  15       43.50       46.74      1.45 o 
   5   2  15       17.34       17.82      1.03 o 
   6   2  15        2.54        0.97      0.86 o 
   7   2  15        0.72        0.55      0.61 o 
   0   3  15        2.59        2.00      0.77 o 
   1   3  15      306.52      308.65      3.34 o 
   2   3  15       47.31       52.21      1.35 o 
   3   3  15       35.63       34.21      1.21 o 
   4   3  15       27.13       24.62      1.17 o 
   5   3  15       10.03       10.89      0.93 o 
   6   3  15        0.77        0.91      0.67 o 
   7   3  15        8.49        6.33      0.90 o 
   0   4  15       98.70       98.32      2.17 o 
   1   4  15      190.57      192.40      2.45 o 
   2   4  15       55.01       53.83      1.34 o 
   3   4  15       45.80       46.29      1.51 o 
   4   4  15       12.16       11.89      0.97 o 
   5   4  15        9.81        9.89      1.01 o 
   6   4  15        3.09        0.85      0.89 o 
   7   4  15       20.88       25.32      1.51 o 
   0   5  15        7.19        6.47      0.83 o 
   1   5  15        8.38        9.43      0.68 o 
   2   5  15        1.57        1.09      0.53 o 
   3   5  15       10.87       11.77      0.99 o 
   4   5  15        2.52        2.42      0.74 o 
   5   5  15       20.05       22.54      1.43 o 
   6   5  15        2.60        2.16      0.90 o 
   0   6  15       17.60       19.43      1.18 o 
   1   6  15       24.42       23.03      0.97 o 
   2   6  15       11.02       10.51      0.79 o 
   3   6  15       12.98       14.88      1.20 o 
   4   6  15       32.04       34.40      1.50 o 
   5   6  15        8.44        6.77      0.95 o 
   0   7  15        0.62        0.26      0.82 o 
   1   7  15       10.67       11.92      0.80 o 
   2   7  15        0.10        0.28      0.60 o 
   3   7  15       13.18       12.76      1.32 o 
   4   7  15       10.76       11.67      1.20 o 
   0   8  15        1.69       -0.10      0.77 o 
   1   8  15        0.47        0.71      0.63 o 
   2   8  15        2.89        3.68      0.74 o 
   3   8  15        3.01        1.85      0.90 o 
   0   0  16       20.57       13.33      2.29 o 
   1   0  16       12.41       12.55      1.14 o 
   2   0  16       71.58       84.73      2.54 o 
   3   0  16        6.02        7.87      1.02 o 
   4   0  16        6.47        7.61      0.91 o 
   5   0  16       73.68       64.19      2.20 o 
   6   0  16        4.08        5.91      1.26 o 
   7   0  16       10.21        9.46      1.53 o 
   0   1  16        6.76        8.57      1.60 o 
   1   1  16       47.83       46.56      1.22 o 
   2   1  16        2.58        2.25      0.56 o 
   3   1  16        6.15        7.45      0.67 o 
   4   1  16       13.75       13.94      0.90 o 
   5   1  16        7.66        5.55      0.76 o 
   6   1  16        3.97        3.37      0.85 o 
   7   1  16        0.91        0.10      0.68 o 
   0   2  16      193.39      205.90      4.48 o 
   1   2  16      178.61      182.51      2.66 o 
   2   2  16       47.05       41.95      1.15 o 
   3   2  16        0.72       -0.34      0.56 o 
   4   2  16       10.41       10.16      0.88 o 
   5   2  16        5.48        5.54      0.79 o 
   6   2  16       15.25       15.79      1.09 o 
   7   2  16        5.85        8.01      1.24 o 
   0   3  16      120.65      129.46      3.18 o 
   1   3  16       15.40       16.44      0.82 o 
   2   3  16       10.18       10.15      0.73 o 
   3   3  16        1.31        0.74      0.57 o 
   4   3  16        5.36        4.91      0.75 o 
   5   3  16        3.19        2.09      0.70 o 
   6   3  16       19.37       17.53      1.16 o 
   0   4  16        7.30        9.60      1.00 o 
   1   4  16       26.53       25.05      0.90 o 
   2   4  16       10.88       11.70      0.80 o 
   3   4  16        6.29        6.22      0.82 o 
   4   4  16        9.40        8.35      0.89 o 
   5   4  16        7.40        6.88      0.90 o 
   6   4  16        4.41        4.80      0.87 o 
   0   5  16        1.55        5.98      1.01 o 
   1   5  16       25.00       22.32      0.92 o 
   2   5  16       96.08       99.79      1.79 o 
   3   5  16       11.87       13.41      1.06 o 
   4   5  16       40.22       41.51      1.60 o 
   5   5  16        9.05        8.22      1.00 o 
   0   6  16        2.85        2.60      0.86 o 
   1   6  16        6.43        5.44      0.67 o 
   2   6  16       10.51       13.21      0.93 o 
   3   6  16       17.95       18.88      1.22 o 
   4   6  16       24.76       25.29      1.40 o 
   5   6  16        2.73        2.86      0.94 o 
   0   7  16        0.04        0.35      0.84 o 
   1   7  16        6.27        7.50      0.81 o 
   2   7  16       11.53       11.67      0.95 o 
   3   7  16       13.05       13.35      1.24 o 
   0   8  16       17.28       14.46      1.44 o 
   1   8  16        4.25        4.64      0.81 o 
   1   0  17       88.45       96.15      4.52 o 
   2   0  17       59.52       62.57      3.01 o 
   3   0  17       28.59       31.60      2.15 o 
   4   0  17       34.24       36.36      2.16 o 
   5   0  17       11.30        9.26      1.39 o 
   6   0  17        9.40       10.95      1.52 o 
   0   1  17      141.67      145.69      4.03 o 
   1   1  17       19.33       19.49      1.02 o 
   2   1  17       15.67       19.29      1.14 o 
   3   1  17        4.28        3.85      0.97 o 
   4   1  17       16.86       14.29      0.96 o 
   5   1  17        5.50        5.16      0.92 o 
   6   1  17        0.52        0.58      0.77 o 
   0   2  17        7.01        7.68      1.19 o 
   1   2  17      123.21      123.90      2.15 o 
   2   2  17        8.73        9.27      0.77 o 
   3   2  17       10.56       11.75      0.80 o 
   4   2  17        1.35        2.03      0.67 o 
   5   2  17        9.44        9.52      1.21 o 
   6   2  17        0.04       -0.06      0.75 o 
   0   3  17      282.59      280.40     10.08 o 
   1   3  17        9.78        9.05      0.78 o 
   2   3  17        6.78        6.28      0.67 o 
   3   3  17        4.21        4.03      0.69 o 
   4   3  17       14.55       16.41      1.08 o 
   5   3  17        9.00        8.90      0.94 o 
   6   3  17        8.06        9.23      1.00 o 
   0   4  17        0.31        0.37      0.73 o 
   1   4  17       17.99       23.03      0.96 o 
   2   4  17        2.64        1.90      0.66 o 
   3   4  17       24.75       27.39      1.74 o 
   4   4  17        3.77        3.55      0.79 o 
   5   4  17       33.62       36.79      1.55 o 
   0   5  17       10.24        7.74      1.08 o 
   1   5  17       23.23       26.13      1.01 o 
   2   5  17        2.75        3.14      0.73 o 
   3   5  17        0.07        0.95      0.73 o 
   4   5  17        3.17        0.61      0.75 o 
   5   5  17        0.75        1.49      0.78 o 
   0   6  17       10.65        8.61      1.38 o 
   1   6  17        3.99        4.17      0.67 o 
   2   6  17       34.89       36.63      1.36 o 
   3   6  17        0.01        0.88      0.78 o 
   4   6  17        5.88        7.05      1.02 o 
   0   7  17        1.22        0.66      0.90 o 
   1   7  17       11.13       12.28      0.99 o 
   2   7  17        7.64        7.86      0.90 o 
   0   0  18      293.08      295.74     10.84 o 
   1   0  18       66.56       67.54      3.31 o 
   2   0  18       26.17       29.90      4.74 o 
   3   0  18       22.10       20.56      2.04 o 
   4   0  18        1.67        1.85      1.32 o 
   5   0  18        9.01       12.01      2.42 o 
   6   0  18        0.62       -0.47      1.55 o 
   0   1  18        2.42       -0.11      1.96 o 
   1   1  18       83.03       83.83      2.53 o 
   2   1  18       27.80       25.86      1.34 o 
   3   1  18        6.01        5.69      0.88 o 
   4   1  18        3.26        2.92      0.82 o 
   5   1  18        0.55       -0.06      0.86 o 
   6   1  18        5.08        7.43      1.13 o 
   0   2  18      205.22      200.46      6.37 o 
   1   2  18       47.85       48.57      1.54 o 
   2   2  18       10.90       12.14      0.84 o 
   3   2  18        1.46        1.26      0.74 o 
   4   2  18        7.04        7.55      1.42 o 
   5   2  18        0.32       -0.05      0.73 o 
   0   3  18        3.06        2.53      1.02 o 
   1   3  18        4.89        3.96      0.68 o 
   2   3  18        3.61        2.34      0.70 o 
   3   3  18        1.80        1.65      0.65 o 
   4   3  18        7.44        9.05      0.95 o 
   5   3  18        3.08        2.34      0.79 o 
   0   4  18       19.83       21.10      1.62 o 
   1   4  18        7.67        8.81      0.83 o 
   2   4  18       13.45       15.52      0.93 o 
   3   4  18       16.75       19.40      1.00 o 
   4   4  18       13.03       13.66      1.10 o 
   0   5  18        4.00        4.50      1.03 o 
   1   5  18        0.03       -0.31      0.58 o 
   2   5  18        8.43        9.39      0.91 o 
   3   5  18        6.14        6.85      0.94 o 
   4   5  18        0.66        0.92      0.76 o 
   0   6  18        0.93        1.60      0.95 o 
   1   6  18        5.20        3.94      0.71 o 
   2   6  18        1.12        1.62      0.78 o 
   1   0  19        4.59        5.22      1.56 o 
   2   0  19       32.67       37.81      5.01 o 
   3   0  19        0.18        0.58      1.28 o 
   4   0  19        0.19       -0.33      1.26 o 
   5   0  19        1.62        4.82      2.23 o 
   0   1  19        8.86        7.79      1.67 o 
   1   1  19       81.44       86.75      2.72 o 
   2   1  19        9.13        8.76      1.19 o 
   3   1  19       63.71       70.27      2.47 o 
   4   1  19       10.11        9.53      1.44 o 
   5   1  19        3.55        5.31      1.18 o 
   0   2  19        0.01        0.31      1.22 o 
   1   2  19       14.64       15.01      1.33 o 
   2   2  19        4.78        4.44      0.92 o 
   3   2  19        1.10        1.12      0.77 o 
   4   2  19        4.34        2.72      1.09 o 
   5   2  19        5.98        8.71      1.32 o 
   0   3  19       36.33       39.02      2.07 o 
   1   3  19        3.36        3.61      0.78 o 
   2   3  19        0.11        0.78      0.77 o 
   3   3  19        8.36        6.48      0.90 o 
   4   3  19        1.90        1.62      1.08 o 
   0   4  19        1.61        2.63      1.10 o 
   1   4  19        4.27        4.30      0.86 o 
   2   4  19        0.54       -0.08      0.66 o 
   3   4  19        6.72        7.14      1.14 o 
   0   5  19        1.73        1.99      1.31 o 
   1   5  19        0.39       -0.16      0.65 o 
   2   5  19        3.58        3.85      0.84 o 
   0   0  20        4.98        4.53      2.40 o 
   1   0  20      108.93      111.20      4.49 o 
   2   0  20       33.15       34.38      2.74 o 
   3   0  20        0.63       -0.43      1.33 o 
   4   0  20        3.83        3.33      1.50 o 
   0   1  20       47.12       48.20      3.02 o 
   1   1  20       14.19       15.71      1.76 o 
   2   1  20       19.37       20.08      1.62 o 
   3   1  20        1.37        1.24      1.01 o 
   4   1  20        8.48       12.07      1.90 o 
   0   2  20        0.06        0.94      1.36 o 
   1   2  20       10.36       11.37      1.37 o 
   2   2  20       10.93       12.92      1.44 o 
   3   2  20        6.22        6.66      1.04 o 
   0   3  20        4.67        3.98      1.19 o 
   1   3  20        1.01        2.17      0.92 o 
   2   3  20        9.50        9.49      1.12 o 
   3   3  20       20.72       20.41      1.72 o 
   0   4  20        0.25       -0.81      1.02 o 
   1   4  20        1.53        0.30      0.75 o 
   2   4  20        4.88        4.93      0.94 o 
   1   0  21       72.79       79.80      3.94 o 
   2   0  21       12.44        9.56      2.66 o 
   0   1  21       21.94       21.98      2.42 o 
   1   1  21       18.53       20.91      1.70 o 
   2   1  21       30.95       34.85      2.05 o 
   0   2  21        5.02        8.53      3.66 o 
   1   2  21        1.67        2.27      1.14 o 
   2   2  21       14.61       15.41      1.59 o 
                                                 
